# Supplementary material for: Validation of a Consensus Method for Identifying Delirium from Hospital Records
Source: PLoS One. 2014 Nov 4;9(11):e111823. doi: 10.1371/journal.pone.0111823 (PMC4219785; doi:10.1371/journal.pone.0111823)
Supplement: File S1 — Four examples of abstracted case vignettes. These are fictionalised given their clinical origins, but are typical cases. (XLSX) [file pone.0111823.s001.xlsx]

## Sheet: example 1
Cork ID			pulse	80		date	time	clinician	verbatim comment
DoB	1914-04-01		RR	19		2010-05-01		doctor	Tired, no other issues at all
Comorbidites	Ischaemic heart disease, hyponatraemia		Temp	36.7		2010-05-02	10:00:00	doctor	Sitting out, feeling weak generally
Charlson CI	1		Systolic BP	142		2010-05-04		doctor	alert, conversing
Date of admission	2010-04-23		SaO2	0.97		2010-05-05		doctor	Patient cannot indicate needs or retain information
Previous arrangements	Lives with husband, dependent for most ADLs, poorly mobile		Fi02 (Y/N)	N		2010-05-06		nurse	pt sleeping deeply but rousable
Presenting complaint	Delerium		AVPU	A		2010-05-08	11:15:00	doctor	Delerium settled - no obvious cause found
			CRP	18		2010-05-09		doctor	Well today
			Urea	4.5		2010-05-11		doctor	well, alert
			Creatinine	78
Fictionalised, but typical case

## Sheet: example 2
Cork ID			pulse	75		date	time	clinician	verbatim comment
DOB	1922-06-07		RR	22		2010-04-18	o/a	doctor	AMT 1
comorbidites	lacunar motor stroke		Temp	35		2010-04-18	o/a	doctor	according to daughter, she gets confused sometimes, worse lately
Charlson CI	1		Systolic BP	150		2010-04-18	o/a	nurse	patient confused to date
date of admission	2010-04-18		SaO2	0.97		2010-04-18	o/a	nurse	GCS 14 (from confusion)
Previous arrangements	Home alone, daily family, carers qds for washing and dressing		Fi02 (Y/N)	N		2010-04-19		doctor	MMSE 13
Presenting complaint	chest pain, LoC, increased confusion		AVPU	A		2010-04-20	19:00:00	doctor	very confused according to brother confusion began 1 year ago, notable deterioration past 2-4w; increasing periods of confusion, more good days than bad. 2w ago would have been able to prepare lunch, now just picks at food. AMT 1
			CRP	83		2010-04-21		PT	tires easily, reduced safety awareness
			Urea	5.3		2010-04-22		geriatrics	from daugter cognitive change 6m, 1m erratic behaviour / fluctuating; difficulty differentiating day / night. Pt no recollection of fall. At present is still confused and may have a delirium component
			Creatinine	56		2010-04-23		PT	improved mobility and safety awareness
						2010-04-24		doctor	improving mobility, not cognitively safe for discharge
Fictionalised, but typical case						2010-04-25		geriatrics	AMT 4
						2010-04-26		doctor	no confusion, alert orientated PPT
						2010-04-27		OT	limited insight into function pre-admission
						2010-04-28		OT	needs step by step promtping
						2010-04-29		doctor	refused MMSE, feels depressed
						2010-04-30		doctor	MMSE when mood good
						2010-05-01		doctor	no change in cognition, orentated to place not time, alert
						2010-05-02		OT	presented as confused to time and place (thought she was at home)
						2010-05-03		nurse	MMSE 11
						2010-05-04		geriatrics	"in hospiral, unsure why, don't care, leave me alone"
						2010-05-05		nurse	patient remains pleasantly confuesd (persistent)
						2010-05-06	14:30:00	nurse	pleasantly confused
						2010-05-07	02:10:00	nurse	pleasantly confused
						2010-05-08	02:10:00	nurse	pleasantly confused, agitated at times, crying despite reassurance, remains awake
						2010-05-08	16:30:00	nurse	relaxed throughout the day, orientated
						2010-05-11	02:00:00	nurse	supervised regulalry overnight, transferring and mobilising to toilet
						2010-05-11	12:00:00	nurse	remains neurologically unchanged, confusion persisting
						2010-04-15		nurse	pleasantly confused

## Sheet: example 3
Cork ID			pulse	75		date	time	clinician	verbatim comment
DOB	1936-03-19		RR	18		2010-04-24	17:00:00	nurse	GCS 15
comorbidites	stable angina		Temp	35.8		2010-05-02	11:00:00	nurse	GCS 15, remains fully intact and anxious ++
Charlson CI	1		Systolic BP	132		2010-05-09	02:30:00	nurse	orientated on questioning
date of admission	2010-04-24		SaO2	0.97
Previous arrangements	lives with sister, increasing difficulty walking with frame		Fi02 (Y/N)	N
Presenting complaint	subacute back pain		AVPU	A
			CRP	1
			Urea	9.9
			Creatinine	147
Fictionalised, but typical case

## Sheet: example 4
Cork ID			pulse	94		date	time	clinician	verbatim comment
DoB	1920-11-22		RR	18		2010-04-15		doctor	systemically well
Comorbidites	MI 2002, TIA, DM2, mitral regurgitation, CKD, A Fib		Temp	37.3		2010-04-22		doctor	comfortable
Charlson CI	3		Systolic BP	114		2010-04-27	14:30:00	doctor	Pt is doing well
Date of admission	2010-03-20		SaO2	94		2010-04-27		SLT	moderate/severe comprehension and severe expressive aphasia of Wernickes type, compounded by severe hearing loss
Previous arrangements	Lives alone, previously walking		Fi02 (Y/N)	N		2010-04-28		SLT	Pt was initially alert + sitting up. He was willing to engage
Presenting complaint	Lt hemisphere stroke		AVPU	A		2010-05-01	13:30:00	doctor	alert, comfortable
			CRP	2		2010-05-04		doctor	Pt comfortable. Babbling ?understands simple questions
			Urea	17.2		2010-05-05		doctor	Well, appears brighter today
			Creatinine	201		2010-05-06		doctor	Much brighter today
						2010-05-07		doctor	Much brighter. +++confused
Fictionalised, but typical case						2010-05-10		doctor	Well
						2010-05-11		doctor	Pt well
						2010-05-13		doctor	Well
						2010-05-14		doctor	Well
